# Supplementary material for: Th17/Regulatory T-Cell Imbalance and Acute Kidney Injury in Patients with Sepsis
Source: J Clin Med. 2022 Jul 12;11(14):4027. doi: 10.3390/jcm11144027 (PMC9320223; doi:10.3390/jcm11144027)
Supplement: Supplementary file 1 [file jcm-11-04027-s001.zip]

Archive with 1 entries (1 files):
- jcm-1775549-supplementary.pdf
